# Supplementary material for: Inhibition of sterol O-acyltransferase 1 blocks Zika virus infection in cell lines and cerebral organoids
Source: Commun Biol. 2024 Sep 5;7:1089. doi: 10.1038/s42003-024-06776-4 (PMC11377701; doi:10.1038/s42003-024-06776-4)
Supplement: Supplementary file 4 — Supplementary Data 1 [file 42003_2024_6776_MOESM4_ESM.xlsx]

## Sheet: Figure 1
Figure 1 b			Figure 1 c
value	sample		sample	value	set	virus
0.294343	shDGAT1		shDGAT1	395285	1	DENV
0.763761	shSOAT1		shDGAT2	222285	1	DENV
0.469778	shDGAT1		shNT	395285	1	DENV
0.571612	shSOAT1		shSOAT1	39528.5	1	DENV
0.428232	shDGAT1		shNT	395285	1	DENV
0.724241	shDGAT2		shNT	395285	1	DENV
0.83153	shSOAT1		shDGAT1	1250000	2	DENV
0.609692	shSOAT1		shDGAT2	702927	2	DENV
0.344321	shDGAT1		shNT	395285	2	DENV
0.479211	shDGAT2		shSOAT1	39528.5	2	DENV
0.713964	shDGAT2		shNT	222285	2	DENV
			shNT	395285	2	DENV
			shDGAT1	222285	3	DENV
			shDGAT2	70292.7	3	DENV
			shNT	395285	3	DENV
			shSOAT1	22228.5	3	DENV
			shNT	702927	3	DENV
			shNT	2.22285e+06	3	DENV
			shDGAT1	3.95285e+06	1	TBEV
			shDGAT2	2.22285e+07	1	TBEV
			shNT	2.22285e+06	1	TBEV
			shSOAT1	395285	1	TBEV
			shNT	702927	1	TBEV
			shNT	222285	1	TBEV
			shDGAT1	3.95285e+06	2	TBEV
			shDGAT2	395285	2	TBEV
			shNT	222285	2	TBEV
			shSOAT1	222285	2	TBEV
			shNT	395285	2	TBEV
			shNT	1250000	2	TBEV
			shDGAT1	395285	3	TBEV
			shDGAT2	702927	3	TBEV
			shNT	702927	3	TBEV
			shSOAT1	395285	3	TBEV
			shNT	395285	3	TBEV
			shNT	395285	3	TBEV
			shDGAT1	39528.5	1	WNV
			shDGAT2	702927	1	WNV
			shNT	395285	1	WNV
			shSOAT1	22228.5	1	WNV
			shNT	222285	1	WNV
			shNT	1250000	1	WNV
			shDGAT1	395285	2	WNV
			shDGAT2	2.22285e+06	2	WNV
			shNT	395285	2	WNV
			shSOAT1	702927	2	WNV
			shNT	395285	2	WNV
			shNT	395285	2	WNV
			shDGAT1	7.02927e+06	3	WNV
			shDGAT2	2.22285e+06	3	WNV
			shNT	395285	3	WNV
			shSOAT1	222285	3	WNV
			shNT	702927	3	WNV
			shNT	2.22285e+06	3	WNV
			shDGAT1	222285	4	WNV
			shDGAT2	395285	4	WNV
			shNT	395285	4	WNV
			shSOAT1	39528.5	4	WNV
			shNT	702927	4	WNV
			shNT	222285	4	WNV
			shNT	702927	1	ZIKV
			shDGAT1	70292.7	1	ZIKV
			shDGAT2	222285	1	ZIKV
			shNT	702927	1	ZIKV
			shSOAT1	222285	1	ZIKV
			shNT	2.22285e+06	1	ZIKV
			shDGAT1	395285	2	ZIKV
			shDGAT2	702927	2	ZIKV
			shNT	2.22285e+06	2	ZIKV
			shSOAT1	395285	2	ZIKV
			shNT	702927	2	ZIKV
			shNT	702927	2	ZIKV
			shDGAT1	222285	3	ZIKV
			shDGAT2	222285	3	ZIKV
			shNT	395285	3	ZIKV
			shSOAT1	222285	3	ZIKV
			shNT	222285	3	ZIKV
			shNT	395285	3	ZIKV
			shDGAT1	395285	4	ZIKV
			shDGAT2	39528.5	4	ZIKV
			shNT	702927	4	ZIKV
			shSOAT1	222285	4	ZIKV
			shNT	395285	4	ZIKV
			shNT	39528.5	4	ZIKV

## Sheet: Figure 2
Figure 2 b				Figure 2 d				Figure 2 e
value	sample	set		sample	value	set		sample	value	set
24.7625	shDGAT1	1		shDGAT1	-0.905407	1		shDGAT1	36.3636	1
57.6648	shSOAT1	1		shDGAT2	-0.0227632	1		shDGAT2	113.636	1
16.0918	shDGAT1	2		shSOAT1	-0.405183	1		shSOAT1	50	1
42.3455	shSOAT1	2		shDGAT1	-1.50817	2		shDGAT1	33.3333	2
30.7558	shDGAT1	3		shDGAT2	-0.160286	2		shDGAT2	58.3333	2
81.8283	shDGAT2	3		shSOAT1	-0.074727	2		shSOAT1	62.5	2
81.9535	shSOAT1	3		shDGAT1	-0.778388	3		shDGAT1	19.7368	3
48.6578	shSOAT1	4		shDGAT2	-0.129962	3		shDGAT2	65.7895	3
32.9357	shDGAT1	5		shSOAT1	-0.311676	3		shSOAT1	15.7895	3
74.4067	shDGAT2	6		shDGAT1	-0.483525	4
97.204	shDGAT2	7		shDGAT2	0.0790964	4
				shSOAT1	-0.462778	4

## Sheet: Figure 3
Figure 3 b					Figure 3 c				Figure 3 d
sample	value	variable	Set (WB)		sample	value	set		sample	value	set
ATR-101 6 µM	-0.282611	intracellular E protein	255		K604 5 µM	2.22285e+06	1		DGAT1i	0.0541757	1
ATR-101 9.72 µM	-0.769346	intracellular E protein	255		K604 10 µM	2.22285e+06	1		DGAT2i	-0.169146	1
K604 5 µM	-0.225799	intracellular E protein	255		K604 20 µM	3.95285e+06	1		DGAT1+2i	-0.645715	1
K604 10 µM	-0.165193	intracellular E protein	255		ATR-101 6 µM	702927	1		ATR 6 µM	0.33359	1
K604 20 µM	-0.249325	intracellular E protein	255		ATR-101 9 µM	702927	1		ATR 9.7 µM	0.740012	1
DGAT1i	0.437027	intracellular E protein	255		DGAT1i 5 µM	3.95285e+06	1		K604 20 µM	-1.23233	1
DGAT2i	0.878677	intracellular E protein	255		DGAT2i 5 µM	7.02927e+06	1		DGAT1i	-0.182289	2
DGAT1+2i	0.971436	intracellular E protein	255		DGAT1+2i 5 µM / 5 µM	3.95285e+06	1		DGAT2i	0.0725683	2
ATR-101 6 µM	-0.7789	intracellular E protein	241		DMSO	2.22285e+06	1		DGAT1+2i	-0.502971	2
ATR-101 9.72 µM	-0.737523	intracellular E protein	241		K604 5 µM	702927	2		ATR 6 µM	-0.0976652	2
K604 20 µM	-0.77501	intracellular E protein	241		K604 10 µM	2.22285e+06	2		ATR 9.7 µM	0.0414661	2
DGAT1i	-0.397613	intracellular E protein	241		K604 20 µM	702927	2		K604 5 µM	-0.645573	2
DGAT2i	-0.172765	intracellular E protein	241		ATR-101 6 µM	395285	2		K604 10 µM	-1.37266	2
DGAT1+2i	-1.34504	intracellular E protein	241		ATR-101 9 µM	702927	2		K604 20 µM	-2.06323	2
ATR-101 6 µM	0.24476	intracellular E protein	283		DGAT1i 5 µM	702927	2		DGAT1i	0.0165574	3
ATR-101 9.72 µM	-0.510356	intracellular E protein	283		DGAT2i 5 µM	395285	2		DGAT2i	-0.176586	3
K604 5 µM	-0.239189	intracellular E protein	283		DGAT1+2i 5 µM / 5 µM	395285	2		DGAT1+2i	-0.520089	3
K604 10 µM	0.0902554	intracellular E protein	283		DMSO	702927	2		ATR 6 µM	0.12675	3
K604 20 µM	0.0951778	intracellular E protein	283		K604 5 µM	702927	3		ATR 9.7 µM	0.0426478	3
DGAT1i	0.674872	intracellular E protein	283		K604 10 µM	222285	3		K604 5 µM	-0.324353	3
DGAT2i	0.889649	intracellular E protein	283		K604 20 µM	39528.5	3		K604 10 µM	-0.489405	3
DGAT1+2i	0.792734	intracellular E protein	283		ATR-101 6 µM	222285	3		K604 20 µM	-1.53331	3
ATR-101 6 µM	0.00845523	intracellular C protein	255		ATR-101 9 µM	125000	3
ATR-101 9.72 µM	-0.616909	intracellular C protein	255		DGAT1i 5 µM	222285	3
K604 5 µM	-0.430275	intracellular C protein	255		DGAT2i 5 µM	702927	3
K604 10 µM	-0.0312406	intracellular C protein	255		DGAT1+2i 5 µM / 5 µM	222285	3
K604 20 µM	0.478663	intracellular C protein	255		DMSO	395285	3
DGAT1i	1.32778	intracellular C protein	255
DGAT2i	1.33736	intracellular C protein	255
DGAT1+2i	1.07601	intracellular C protein	255
ATR-101 6 µM	-0.715262	intracellular C protein	241
ATR-101 9.72 µM	-1.98026	intracellular C protein	241
K604 20 µM	-1.3002	intracellular C protein	241
DGAT1i	-0.670414	intracellular C protein	241
DGAT2i	-0.691499	intracellular C protein	241
DGAT1+2i	-0.723903	intracellular C protein	241
ATR-101 6 µM	-0.113226	intracellular C protein	283
ATR-101 9.72 µM	-1.01164	intracellular C protein	283
K604 5 µM	-0.0307861	intracellular C protein	283
K604 10 µM	0.264206	intracellular C protein	283
K604 20 µM	-0.182339	intracellular C protein	283
DGAT1i	1.34845	intracellular C protein	283
DGAT2i	1.41781	intracellular C protein	283
DGAT1+2i	0.948055	intracellular C protein	283
ATR-101 6 µM	-0.367197	extracellular E protein	250
ATR-101 9.72 µM	-1.2554	extracellular E protein	250
K604 5 µM	0.0107476	extracellular E protein	250
K604 10 µM	-0.464819	extracellular E protein	250
K604 20 µM	-0.903958	extracellular E protein	250
DGAT1i	-0.18746	extracellular E protein	250
DGAT2i	-0.594284	extracellular E protein	250
DGAT1+2i	0.166241	extracellular E protein	250
ATR-101 6 µM	-0.700234	extracellular E protein	240
ATR-101 9.72 µM	-1.39363	extracellular E protein	240
K604 20 µM	-1.81386	extracellular E protein	240
DGAT1i	-0.867478	extracellular E protein	240
DGAT2i	-1.07879	extracellular E protein	240
DGAT1+2i	-1.51287	extracellular E protein	240
ATR-101 6 µM	-0.53831	extracellular E protein	278
ATR-101 9.72 µM	-1.2245	extracellular E protein	278
K604 5 µM	-0.237785	extracellular E protein	278
K604 10 µM	-0.190032	extracellular E protein	278
K604 20 µM	-0.76464	extracellular E protein	278
DGAT1i	-0.156715	extracellular E protein	278
DGAT2i	-0.27422	extracellular E protein	278
DGAT1+2i	0.464693	extracellular E protein	278

## Sheet: Figure 5
Figure 5 a				Figure 5 b					Figure 5 c
sample	value	set		sample	value	variable	set (WB)		sample	value	set
K604 5 µM	2.22285e+06	1		ATR-101 6 µM	-1.44951	intracellular E protein	237		DGAT1i	-0.0428411	1
K604 10 µM	1250000	1		ATR-101 9.72 µM	-1.65217	intracellular E protein	237		DGAT2i	0.012397	1
K604 20 µM	702927	1		K604 5 µM	-0.652228	intracellular E protein	237		DGAT1+2i	-0.00203795	1
ATR-101 6 µM	702927	1		K604 10 µM	-1.10738	intracellular E protein	237		ATR 6 µM	-0.780655	1
ATR-101 9 µM	222285	1		K604 20 µM	-1.27385	intracellular E protein	237		ATR 9.7 µM	-1.15022	1
DGAT1i 5 µM	3.95285e+06	1		DGAT1i	-0.665469	intracellular E protein	237		K604 5 µM	-0.305891	1
DGAT2i 5 µM	7.02927e+06	1		DGAT2i	-0.578652	intracellular E protein	237		K604 10 µM	-0.398801	1
DGAT1+2i 5 µM / 5 µM	3.95285e+07	1		DGAT1+2i	-0.261392	intracellular E protein	237		K604 20 µM	0.305891	1
DMSO	12500000	1		ATR-101 6 µM	-0.203985	intracellular E protein	242		DGAT1i	-0.247603	2
K604 5 µM	2.22285e+06	2		ATR-101 9.72 µM	-0.77077	intracellular E protein	242		DGAT2i	-0.0952646	2
K604 10 µM	702927	2		K604 5 µM	0.523114	intracellular E protein	242		DGAT1+2i	-0.232518	2
K604 20 µM	702927	2		K604 10 µM	0.254247	intracellular E protein	242		ATR 6 µM	-0.953492	2
ATR-101 6 µM	702927	2		K604 20 µM	-0.243354	intracellular E protein	242		ATR 9.7 µM	-1.81247	2
ATR-101 9 µM	222285	2		DGAT1i	0.304861	intracellular E protein	242		K604 5 µM	-0.600221	2
DGAT1i 5 µM	12500000	2		DGAT2i	0.0861853	intracellular E protein	242		K604 10 µM	-0.42879	2
DGAT2i 5 µM	3.95285e+06	2		DGAT1+2i	0.118882	intracellular E protein	242		K604 20 µM	-0.229402	2
DGAT1+2i 5 µM / 5 µM	2.22285e+06	2		ATR-101 6 µM	-1.3825	intracellular E protein	256		DGAT1i	-0.187495	3
DMSO	2.22285e+06	2		ATR-101 9.72 µM	-1.67869	intracellular E protein	256		DGAT2i	0.0104353	3
K604 5 µM	222285	3		K604 5 µM	-0.673218	intracellular E protein	256		DGAT1+2i	0.00238254	3
K604 10 µM	395285	3		K604 10 µM	-0.716596	intracellular E protein	256		ATR 6 µM	-1.57441	3
K604 20 µM	70292.7	3		K604 20 µM	-0.697807	intracellular E protein	256		ATR 9.7 µM	-2.03744	3
ATR-101 6 µM	39528.5	3		DGAT1i	0.103254	intracellular E protein	256		K604 5 µM	-0.363322	3
ATR-101 9 µM	70292.7	3		DGAT2i	0.136959	intracellular E protein	256		K604 10 µM	-0.719453	3
DGAT1i 5 µM	702927	3		DGAT1+2i	0.242265	intracellular E protein	256		K604 20 µM	-1.56719	3
DGAT2i 5 µM	2.22285e+06	3		ATR-101 6 µM	-1.23082	intracellular C protein	237
DGAT1+2i 5 µM / 5 µM	12500000	3		ATR-101 9.72 µM	-0.733164	intracellular C protein	237
DMSO	702927	3		K604 5 µM	-0.250268	intracellular C protein	237
				K604 10 µM	-0.0387184	intracellular C protein	237
				K604 20 µM	-0.763953	intracellular C protein	237
				DGAT1i	0.555092	intracellular C protein	237
				DGAT2i	0.48583	intracellular C protein	237
				DGAT1+2i	0.359229	intracellular C protein	237
				ATR-101 6 µM	-2.84831	intracellular C protein	242
				ATR-101 9.72 µM	-2.4209	intracellular C protein	242
				K604 5 µM	-1.19818	intracellular C protein	242
				K604 10 µM	-0.420093	intracellular C protein	242
				K604 20 µM	-1.00155	intracellular C protein	242
				DGAT1i	1.01567	intracellular C protein	242
				DGAT2i	1.20349	intracellular C protein	242
				DGAT1+2i	1.90409	intracellular C protein	242
				ATR-101 6 µM	-3.2816	intracellular C protein	256
				ATR-101 9.72 µM	-3.62414	intracellular C protein	256
				K604 5 µM	0.601869	intracellular C protein	256
				K604 10 µM	0.611231	intracellular C protein	256
				K604 20 µM	0.945226	intracellular C protein	256
				DGAT1i	1.84926	intracellular C protein	256
				DGAT2i	1.19029	intracellular C protein	256
				DGAT1+2i	0.743746	intracellular C protein	256
				ATR-101 6 µM	-2.62185	extracellular E protein	233
				ATR-101 9.72 µM	-3.42799	extracellular E protein	233
				K604 5 µM	-2.29143	extracellular E protein	233
				K604 10 µM	-2.69653	extracellular E protein	233
				K604 20 µM	-3.21893	extracellular E protein	233
				DGAT1i	-0.457817	extracellular E protein	233
				DGAT2i	0.297281	extracellular E protein	233
				DGAT1+2i	0.445484	extracellular E protein	233
				ATR-101 6 µM	-2.62114	extracellular E protein	239
				ATR-101 9.72 µM	-2.94474	extracellular E protein	239
				K604 5 µM	-2.35301	extracellular E protein	239
				K604 10 µM	-2.90752	extracellular E protein	239
				K604 20 µM	-3.34747	extracellular E protein	239
				DGAT1i	-0.382506	extracellular E protein	239
				DGAT2i	0.136536	extracellular E protein	239
				DGAT1+2i	-0.00580905	extracellular E protein	239
				ATR-101 6 µM	-3.97969	extracellular E protein	251
				ATR-101 9.72 µM	-5.64022	extracellular E protein	251
				K604 5 µM	-2.40086	extracellular E protein	251
				K604 10 µM	-2.55213	extracellular E protein	251
				K604 20 µM	-2.6262	extracellular E protein	251
				DGAT1i	0.191395	extracellular E protein	251
				DGAT2i	0.518711	extracellular E protein	251
				DGAT1+2i	0.352707	extracellular E protein	251

## Sheet: Figure 6
Figure 6 b				Figure 6 c				Figure 6 e				Figure 6 f
sample	value	Set		sample	value	variable	Set	sample	value	Set		sample	value	Set
DMSO	1.28479e+06	1		ATR-101	144	No. of foci / cell	A	DMSO	4.48219e+08	1		DMSO	0.00289417	1
ATR-101	1.8551e+06	1		ATR-101	181	No. of foci / cell	A	ATR-101	1.06731e+08	1		ATR-101	0.000257208	1
K604	1.56564e+06	1		ATR-101	81	No. of foci / cell	A	K604	1.54279e+08	1		K604	0.00198784	1
DMSO	9.98311e+07	2		ATR-101	144	No. of foci / cell	A	DMSO	3.98187e+08	2		DMSO	0.00357164	1
ATR-101	9.94842e+07	2		ATR-101	37	No. of foci / cell	A	ATR-101	3.50583e+07	2		ATR-101	0.000155457	1
K604	9.68241e+07	2		ATR-101	69	No. of foci / cell	A	K604	3.318e+07	2		K604	0.00153705	1
DMSO	1.24387e+07	3		ATR-101	97	No. of foci / cell	A	DMSO	3.30202e+08	3		DMSO	0.00135728	2
ATR-101	7.90129e+06	3		ATR-101	93	No. of foci / cell	A	ATR-101	1.94296e+07	3		ATR-101	0.000691629	2
K604	1.13681e+07	3		ATR-101	115	No. of foci / cell	A	K604	6.92647e+07	3		K604	0.00029621	2
				ATR-101	53	No. of foci / cell	A					DMSO	0.00122987	2
				ATR-101	50	No. of foci / cell	A					ATR-101	6.65791e-05	2
				ATR-101	120	No. of foci / cell	A					K604	0.000634623	2
				ATR-101	58	No. of foci / cell	A					DMSO	0.000742987	3
				ATR-101	75	No. of foci / cell	A					ATR-101	0.000517058	3
				ATR-101	164	No. of foci / cell	A					K604	0.000197239	3
				ATR-101	95	No. of foci / cell	A					DMSO	0.00257623	3
				K604	32	No. of foci / cell	A					ATR-101	0.000317624	3
				K604	88	No. of foci / cell	A					K604	0.000181768	3
				K604	183	No. of foci / cell	A
				K604	128	No. of foci / cell	A
				K604	144	No. of foci / cell	A
				K604	120	No. of foci / cell	A
				K604	128	No. of foci / cell	A
				K604	12	No. of foci / cell	A
				K604	92	No. of foci / cell	A
				K604	72	No. of foci / cell	A
				K604	89	No. of foci / cell	A
				K604	90	No. of foci / cell	A
				K604	135	No. of foci / cell	A
				K604	141	No. of foci / cell	A
				K604	152	No. of foci / cell	A
				K604	116	No. of foci / cell	A
				K604	163	No. of foci / cell	A
				K604	116	No. of foci / cell	A
				K604	13	No. of foci / cell	A
				K604	11	No. of foci / cell	A
				K604	17	No. of foci / cell	A
				DMSO	81	No. of foci / cell	A
				DMSO	271	No. of foci / cell	A
				DMSO	220	No. of foci / cell	A
				DMSO	104	No. of foci / cell	A
				DMSO	125	No. of foci / cell	A
				DMSO	31	No. of foci / cell	A
				DMSO	119	No. of foci / cell	A
				DMSO	211	No. of foci / cell	A
				DMSO	70	No. of foci / cell	A
				DMSO	41	No. of foci / cell	A
				DMSO	54	No. of foci / cell	A
				DMSO	9	No. of foci / cell	A
				DMSO	117	No. of foci / cell	A
				DMSO	94	No. of foci / cell	A
				K604	57	No. of foci / cell	B
				K604	66	No. of foci / cell	B
				K604	196	No. of foci / cell	B
				K604	83	No. of foci / cell	B
				K604	101	No. of foci / cell	B
				K604	129	No. of foci / cell	B
				K604	115	No. of foci / cell	B
				K604	146	No. of foci / cell	B
				K604	167	No. of foci / cell	B
				K604	223	No. of foci / cell	B
				K604	124	No. of foci / cell	B
				K604	158	No. of foci / cell	B
				K604	100	No. of foci / cell	B
				K604	143	No. of foci / cell	B
				K604	171	No. of foci / cell	B
				K604	77	No. of foci / cell	B
				K604	96	No. of foci / cell	B
				K604	102	No. of foci / cell	B
				DMSO	103	No. of foci / cell	B
				DMSO	145	No. of foci / cell	B
				DMSO	108	No. of foci / cell	B
				DMSO	27	No. of foci / cell	B
				DMSO	77	No. of foci / cell	B
				DMSO	64	No. of foci / cell	B
				DMSO	107	No. of foci / cell	B
				DMSO	147	No. of foci / cell	B
				DMSO	76	No. of foci / cell	B
				DMSO	271	No. of foci / cell	B
				DMSO	238	No. of foci / cell	B
				DMSO	142	No. of foci / cell	B
				DMSO	125	No. of foci / cell	B
				DMSO	44	No. of foci / cell	B
				DMSO	124	No. of foci / cell	B
				DMSO	70	No. of foci / cell	B
				DMSO	115	No. of foci / cell	B
				ATR-101	112	No. of foci / cell	B
				ATR-101	82	No. of foci / cell	B
				ATR-101	56	No. of foci / cell	B
				ATR-101	184	No. of foci / cell	B
				ATR-101	205	No. of foci / cell	B
				ATR-101	26	No. of foci / cell	B
				ATR-101	141	No. of foci / cell	B
				ATR-101	93	No. of foci / cell	B
				ATR-101	198	No. of foci / cell	B
				ATR-101	128	No. of foci / cell	B
				ATR-101	136	No. of foci / cell	B
				ATR-101	190	No. of foci / cell	B
				ATR-101	82	No. of foci / cell	B
				ATR-101	74	No. of foci / cell	B
				ATR-101	72	No. of foci / cell	B
				ATR-101	99	No. of foci / cell	B
				ATR-101	120	No. of foci / cell	B
				ATR-101	71	No. of foci / cell	B
				ATR-101	60	No. of foci / cell	B
				ATR-101	0.172708	Mean foci size / cell	A
				ATR-101	0.204641	Mean foci size / cell	A
				ATR-101	0.0819753	Mean foci size / cell	A
				ATR-101	0.188889	Mean foci size / cell	A
				ATR-101	0.0418919	Mean foci size / cell	A
				ATR-101	0.237246	Mean foci size / cell	A
				ATR-101	0.212887	Mean foci size / cell	A
				ATR-101	0.175591	Mean foci size / cell	A
				ATR-101	0.121913	Mean foci size / cell	A
				ATR-101	0.0886792	Mean foci size / cell	A
				ATR-101	0.1356	Mean foci size / cell	A
				ATR-101	0.119	Mean foci size / cell	A
				ATR-101	0.107586	Mean foci size / cell	A
				ATR-101	0.0689333	Mean foci size / cell	A
				ATR-101	0.152134	Mean foci size / cell	A
				ATR-101	0.141158	Mean foci size / cell	A
				K604	0.0884375	Mean foci size / cell	A
				K604	0.217955	Mean foci size / cell	A
				K604	0.137268	Mean foci size / cell	A
				K604	0.121641	Mean foci size / cell	A
				K604	0.117361	Mean foci size / cell	A
				K604	0.118	Mean foci size / cell	A
				K604	0.106094	Mean foci size / cell	A
				K604	0.139167	Mean foci size / cell	A
				K604	0.124022	Mean foci size / cell	A
				K604	0.178056	Mean foci size / cell	A
				K604	0.145056	Mean foci size / cell	A
				K604	0.115667	Mean foci size / cell	A
				K604	0.125111	Mean foci size / cell	A
				K604	0.132057	Mean foci size / cell	A
				K604	0.160526	Mean foci size / cell	A
				K604	0.118103	Mean foci size / cell	A
				K604	0.155092	Mean foci size / cell	A
				K604	0.181724	Mean foci size / cell	A
				K604	0.0561538	Mean foci size / cell	A
				K604	0.0727273	Mean foci size / cell	A
				K604	0.108824	Mean foci size / cell	A
				DMSO	0.138519	Mean foci size / cell	A
				DMSO	0.109262	Mean foci size / cell	A
				DMSO	0.0926364	Mean foci size / cell	A
				DMSO	0.133077	Mean foci size / cell	A
				DMSO	0.12664	Mean foci size / cell	A
				DMSO	0.115161	Mean foci size / cell	A
				DMSO	0.0972269	Mean foci size / cell	A
				DMSO	0.103223	Mean foci size / cell	A
				DMSO	0.0717143	Mean foci size / cell	A
				DMSO	0.0756098	Mean foci size / cell	A
				DMSO	0.077037	Mean foci size / cell	A
				DMSO	0.142222	Mean foci size / cell	A
				DMSO	0.154957	Mean foci size / cell	A
				DMSO	0.134681	Mean foci size / cell	A
				K604	0.22193	Mean foci size / cell	B
				K604	0.196667	Mean foci size / cell	B
				K604	0.156837	Mean foci size / cell	B
				K604	0.156024	Mean foci size / cell	B
				K604	0.0663366	Mean foci size / cell	B
				K604	0.167132	Mean foci size / cell	B
				K604	0.148957	Mean foci size / cell	B
				K604	0.0731507	Mean foci size / cell	B
				K604	0.118982	Mean foci size / cell	B
				K604	0.183767	Mean foci size / cell	B
				K604	0.124113	Mean foci size / cell	B
				K604	0.154937	Mean foci size / cell	B
				K604	0.1297	Mean foci size / cell	B
				K604	0.102448	Mean foci size / cell	B
				K604	0.17462	Mean foci size / cell	B
				K604	0.18039	Mean foci size / cell	B
				K604	0.171979	Mean foci size / cell	B
				K604	0.280196	Mean foci size / cell	B
				DMSO	0.0883495	Mean foci size / cell	B
				DMSO	0.14531	Mean foci size / cell	B
				DMSO	0.104907	Mean foci size / cell	B
				DMSO	0.0837037	Mean foci size / cell	B
				DMSO	0.138701	Mean foci size / cell	B
				DMSO	0.0929687	Mean foci size / cell	B
				DMSO	0.155888	Mean foci size / cell	B
				DMSO	0.101633	Mean foci size / cell	B
				DMSO	0.0810526	Mean foci size / cell	B
				DMSO	0.158487	Mean foci size / cell	B
				DMSO	0.203319	Mean foci size / cell	B
				DMSO	0.201408	Mean foci size / cell	B
				DMSO	0.20776	Mean foci size / cell	B
				DMSO	0.108182	Mean foci size / cell	B
				DMSO	0.178226	Mean foci size / cell	B
				DMSO	0.161143	Mean foci size / cell	B
				DMSO	0.142087	Mean foci size / cell	B
				ATR-101	0.107946	Mean foci size / cell	B
				ATR-101	0.143171	Mean foci size / cell	B
				ATR-101	0.152679	Mean foci size / cell	B
				ATR-101	0.152663	Mean foci size / cell	B
				ATR-101	0.146634	Mean foci size / cell	B
				ATR-101	0.114231	Mean foci size / cell	B
				ATR-101	0.133688	Mean foci size / cell	B
				ATR-101	0.122796	Mean foci size / cell	B
				ATR-101	0.137121	Mean foci size / cell	B
				ATR-101	0.0799219	Mean foci size / cell	B
				ATR-101	0.163235	Mean foci size / cell	B
				ATR-101	0.205737	Mean foci size / cell	B
				ATR-101	0.195854	Mean foci size / cell	B
				ATR-101	0.157432	Mean foci size / cell	B
				ATR-101	0.178194	Mean foci size / cell	B
				ATR-101	0.104747	Mean foci size / cell	B
				ATR-101	0.199583	Mean foci size / cell	B
				ATR-101	0.125493	Mean foci size / cell	B
				ATR-101	0.0651667	Mean foci size / cell	B

## Sheet: Figure 7
Figure 7 a				Figure 7 b					Figure 7 c				Figure 7 d
sample	value	Set		sample	value	variable	Set		sample	value	Set		sample	value	variable	Set
DMSO	395285	1		ATR-101 6 µM	-1.00941	intracellular E protein	WB 271		DMSO	702927	1		ATR-101 6 µM	-0.194378	intracellular E protein	WB272
DGAT1i 5 µM	395285	1		ATR-101 9.72 µM	-1.80626	intracellular E protein	WB 271		DGAT1i 5 µM	702927	1		ATR-101 9.72 µM	-0.774088	intracellular E protein	WB272
DGAT2i 5 µM	395285	1		K604 5 µM	-0.14364	intracellular E protein	WB 271		DGAT2i 5 µM	395285	1		K604 5 µM	-0.596882	intracellular E protein	WB272
DGAT1+2i 5 µM / 5 µM	395285	1		K604 10 µM	-0.165276	intracellular E protein	WB 271		DGAT1+2i 5 µM / 5 µM	702927	1		K604 10 µM	0.07565	intracellular E protein	WB272
ATR-101 6 µM	22228.5	1		K604 20 µM	0.0860816	intracellular E protein	WB 271		ATR-101 6 µM	395285	1		K604 20 µM	0.414339	intracellular E protein	WB272
ATR-101 9 µM	7029.27	1		DGAT1i	-0.130948	intracellular E protein	WB 271		ATR-101 9 µM	395285	1		DGAT1i	0.264623	intracellular E protein	WB272
K604 5 µM	395285	1		DGAT2i	-0.0523251	intracellular E protein	WB 271		K604 5 µM	395285	1		DGAT2i	0.873432	intracellular E protein	WB272
K604 10 µM	70292.7	1		DGAT1+2i	-0.317943	intracellular E protein	WB 271		K604 10 µM	702927	1		DGAT1+2i	0.456806	intracellular E protein	WB272
K604 20 µM	395285	1		ATR-101 6 µM	-0.375605	intracellular E protein	WB285		K604 20 µM	222285	1		ATR-101 6 µM	0.0860091	intracellular E protein	WB284
DMSO	1250000	2		ATR-101 9.72 µM	-1.14014	intracellular E protein	WB285		DMSO	7.02927e+06	2		ATR-101 9.72 µM	-0.39926	intracellular E protein	WB284
DGAT1i 5 µM	395285	2		K604 5 µM	0.0548381	intracellular E protein	WB285		DGAT1i 5 µM	702927	2		K604 5 µM	-0.0562372	intracellular E protein	WB284
DGAT2i 5 µM	702927	2		K604 10 µM	0.236416	intracellular E protein	WB285		DGAT2i 5 µM	702927	2		K604 10 µM	0.411676	intracellular E protein	WB284
DGAT1+2i 5 µM / 5 µM	702927	2		K604 20 µM	0.169993	intracellular E protein	WB285		DGAT1+2i 5 µM / 5 µM	702927	2		K604 20 µM	0.274027	intracellular E protein	WB284
ATR-101 6 µM	125000	2		DGAT1i	0.258737	intracellular E protein	WB285		ATR-101 6 µM	395285	2		DGAT1i	-0.374302	intracellular E protein	WB284
ATR-101 9 µM	12500	2		DGAT2i	0.0453324	intracellular E protein	WB285		ATR-101 9 µM	395285	2		DGAT2i	0.155073	intracellular E protein	WB284
K604 5 µM	2.22285e+06	2		DGAT1+2i	0.0814874	intracellular E protein	WB285		K604 5 µM	1250000	2		DGAT1+2i	-0.909121	intracellular E protein	WB284
K604 10 µM	1250000	2		ATR-101 6 µM	-0.536989	intracellular E protein	WB 289		K604 10 µM	1250000	2		ATR-101 6 µM	0.66101	intracellular E protein	WB 290
K604 20 µM	395285	2		ATR-101 9.72 µM	-2.41411	intracellular E protein	WB 289		K604 20 µM	3.95285e+06	2		ATR-101 9.72 µM	0.165796	intracellular E protein	WB 290
DMSO	222285	3		K604 5 µM	-0.780766	intracellular E protein	WB 289		DMSO	395285	3		K604 5 µM	1.3499	intracellular E protein	WB 290
DGAT1i 5 µM	395285	3		K604 10 µM	-0.492645	intracellular E protein	WB 289		DGAT1i 5 µM	702927	3		K604 10 µM	1.16632	intracellular E protein	WB 290
DGAT2i 5 µM	395285	3		K604 20 µM	-0.791545	intracellular E protein	WB 289		DGAT2i 5 µM	702927	3		K604 20 µM	1.09305	intracellular E protein	WB 290
DGAT1+2i 5 µM / 5 µM	702927	3		DGAT1i	-0.644176	intracellular E protein	WB 289		DGAT1+2i 5 µM / 5 µM	702927	3		DGAT1i	0.830541	intracellular E protein	WB 290
ATR-101 6 µM	22228.5	3		DGAT2i	-0.666389	intracellular E protein	WB 289		ATR-101 6 µM	395285	3		DGAT2i	0.717932	intracellular E protein	WB 290
ATR-101 9 µM	3952.85	3		DGAT1+2i	-1.31595	intracellular E protein	WB 289		ATR-101 9 µM	70292.7	3		DGAT1+2i	0.574736	intracellular E protein	WB 290
K604 5 µM	39528.5	3		ATR-101 6 µM	-0.873597	intracellular C protein	WB 271		K604 5 µM	702927	3		ATR-101 6 µM	0.274091	intracellular C protein	WB272
K604 10 µM	395285	3		ATR-101 9.72 µM	-1.6788	intracellular C protein	WB 271		K604 10 µM	702927	3		ATR-101 9.72 µM	-0.271286	intracellular C protein	WB272
K604 20 µM	70292.7	3		K604 5 µM	-0.589377	intracellular C protein	WB 271		K604 20 µM	3.95285e+06	3		K604 5 µM	0.508331	intracellular C protein	WB272
				K604 10 µM	-0.871445	intracellular C protein	WB 271						K604 10 µM	-0.196385	intracellular C protein	WB272
				K604 20 µM	-1.03258	intracellular C protein	WB 271						K604 20 µM	0.0843972	intracellular C protein	WB272
				DGAT1i	-0.759917	intracellular C protein	WB 271						DGAT1i	0.205226	intracellular C protein	WB272
				DGAT2i	-0.750757	intracellular C protein	WB 271						DGAT2i	0.59217	intracellular C protein	WB272
				DGAT1+2i	-1.44598	intracellular C protein	WB 271						DGAT1+2i	0.603434	intracellular C protein	WB272
				ATR-101 6 µM	-0.702796	intracellular C protein	WB285						ATR-101 6 µM	0.0604672	intracellular C protein	WB284
				ATR-101 9.72 µM	-2.05779	intracellular C protein	WB285						ATR-101 9.72 µM	-0.110747	intracellular C protein	WB284
				K604 5 µM	-0.471386	intracellular C protein	WB285						K604 5 µM	0.706589	intracellular C protein	WB284
				K604 10 µM	-0.260021	intracellular C protein	WB285						K604 10 µM	0.926345	intracellular C protein	WB284
				K604 20 µM	-0.673078	intracellular C protein	WB285						K604 20 µM	1.03507	intracellular C protein	WB284
				DGAT1i	0.142109	intracellular C protein	WB285						DGAT1i	0.215734	intracellular C protein	WB284
				DGAT2i	0.380798	intracellular C protein	WB285						DGAT2i	0.774883	intracellular C protein	WB284
				DGAT1+2i	0.740987	intracellular C protein	WB285						DGAT1+2i	0.119379	intracellular C protein	WB284
				ATR-101 6 µM	-0.078313	intracellular C protein	WB 289						ATR-101 6 µM	0.29774	intracellular C protein	WB 290
				ATR-101 9.72 µM	-2.17282	intracellular C protein	WB 289						ATR-101 9.72 µM	0.0342535	intracellular C protein	WB 290
				K604 5 µM	-0.0133845	intracellular C protein	WB 289						K604 5 µM	0.496602	intracellular C protein	WB 290
				K604 10 µM	0.278097	intracellular C protein	WB 289						K604 10 µM	0.624686	intracellular C protein	WB 290
				K604 20 µM	-0.116946	intracellular C protein	WB 289						K604 20 µM	0.91672	intracellular C protein	WB 290
				DGAT1i	-0.212954	intracellular C protein	WB 289						DGAT1i	0.760851	intracellular C protein	WB 290
				DGAT2i	0.0691025	intracellular C protein	WB 289						DGAT2i	0.884972	intracellular C protein	WB 290
				DGAT1+2i	-1.57807	intracellular C protein	WB 289						DGAT1+2i	0.96728	intracellular C protein	WB 290
				ATR-101 6 µM	-1.71314	extracellular E protein	WB266						ATR-101 6 µM	-0.33647	extracellular E protein	WB 267
				ATR-101 9.72 µM	-3.13704	extracellular E protein	WB266						ATR-101 9.72 µM	-0.82256	extracellular E protein	WB 267
				K604 5 µM	-0.0543512	extracellular E protein	WB266						K604 5 µM	-0.640168	extracellular E protein	WB 267
				K604 10 µM	-0.435287	extracellular E protein	WB266						K604 10 µM	-0.627997	extracellular E protein	WB 267
				K604 20 µM	-0.519039	extracellular E protein	WB266						K604 20 µM	-1.11768	extracellular E protein	WB 267
				DGAT1i	0.720102	extracellular E protein	WB266						DGAT1i	-0.199205	extracellular E protein	WB 267
				DGAT2i	0.684001	extracellular E protein	WB266						DGAT2i	-0.263845	extracellular E protein	WB 267
				DGAT1+2i	0.385338	extracellular E protein	WB266						DGAT1+2i	-0.565695	extracellular E protein	WB 267
				ATR-101 6 µM	-0.764216	extracellular E protein	WB280						ATR-101 6 µM	-0.639825	extracellular E protein	WB 279
				ATR-101 9.72 µM	-0.250614	extracellular E protein	WB280						ATR-101 9.72 µM	-1.41969	extracellular E protein	WB 279
				K604 5 µM	-0.410884	extracellular E protein	WB280						K604 5 µM	-0.367556	extracellular E protein	WB 279
				K604 10 µM	-0.384872	extracellular E protein	WB280						K604 10 µM	-0.280907	extracellular E protein	WB 279
				K604 20 µM	-0.43898	extracellular E protein	WB280						K604 20 µM	-0.437844	extracellular E protein	WB 279
				DGAT1i	-0.21324	extracellular E protein	WB280						DGAT1i	0.215854	extracellular E protein	WB 279
				DGAT2i	0.55404	extracellular E protein	WB280						DGAT2i	0.118142	extracellular E protein	WB 279
				DGAT1+2i	0.833761	extracellular E protein	WB280						DGAT1+2i	-0.31983	extracellular E protein	WB 279
				ATR-101 6 µM	-1.24774	extracellular E protein	WB291						ATR-101 6 µM	-0.925735	extracellular E protein	WB 292
				ATR-101 9.72 µM	-3.07543	extracellular E protein	WB291						ATR-101 9.72 µM	-1.48511	extracellular E protein	WB 292
				K604 5 µM	-0.352103	extracellular E protein	WB291						K604 5 µM	-0.988366	extracellular E protein	WB 292
				K604 10 µM	0.129544	extracellular E protein	WB291						K604 10 µM	-0.834184	extracellular E protein	WB 292
				K604 20 µM	-0.134239	extracellular E protein	WB291						K604 20 µM	-0.588546	extracellular E protein	WB 292
				DGAT1i	0.55525	extracellular E protein	WB291						DGAT1i	-0.839445	extracellular E protein	WB 292
				DGAT2i	1.00553	extracellular E protein	WB291						DGAT2i	-0.323411	extracellular E protein	WB 292
				DGAT1+2i	0.800842	extracellular E protein	WB291						DGAT1+2i	-0.0745653	extracellular E protein	WB 292

## Sheet: Figure 8
Figure 8 b				Figure 8 c				Figure 8 d
sample	value	Set		sample	value	Set		sample	value	Set
DMSO	768392	1		DMSO	1	1		during entry	-3.52131	1
DMSO	681072	1		ATR 9.72 µM	1.10887	1		post entry	-4.00573	1
DMSO	613476	1		K604 20 µM	0.85164	1		during entry	-3.59493	2
DMSO	681862	1		DMSO	1	1		post entry	-4.569	2
DMSO	1.18754e+06	1		ATR 9.72 µM	1.03314	1		during entry	-2.10849	3
DMSO	533022	1		K604 20 µM	0.873495	1		post entry	-3.43665	3
DMSO	590984	1		DMSO	1	2
DMSO	630641	1		ATR 9.72 µM	1.27723	2
DMSO	363959	1		K604 20 µM	1.02091	2
DMSO	552129	1		DMSO	1	2
DMSO	571239	1		ATR 9.72 µM	1.2108	2
DMSO	366293	1		K604 20 µM	1.01919	2
DMSO	415532	1
DMSO	966194	1
DMSO	573201	1
DMSO	301342	1
DMSO	363508	1
DMSO	353734	1
DMSO	479863	1
DMSO	789060	1
DMSO	366080	1
DMSO	392858	1
DMSO	366931	1
DMSO	900620	1
DMSO	504948	1
DMSO	469067	1
DMSO	613829	1
DMSO	418850	1
DMSO	377727	1
DMSO	366187	1
ATR-101	532020	1
ATR-101	572011	1
ATR-101	491844	1
ATR-101	508333	1
ATR-101	405562	1
ATR-101	560095	1
ATR-101	760062	1
ATR-101	1.05162e+06	1
ATR-101	907269	1
ATR-101	838494	1
ATR-101	1.16192e+06	1
ATR-101	605559	1
ATR-101	631782	1
ATR-101	1.09536e+06	1
ATR-101	831882	1
ATR-101	460598	1
ATR-101	255785	1
ATR-101	362062	1
ATR-101	681502	1
ATR-101	590759	1
ATR-101	790173	1
ATR-101	691660	1
ATR-101	876093	1
ATR-101	660645	1
ATR-101	491488	1
K604	1.22466e+06	1
K604	1.07086e+06	1
K604	968586	1
K604	1.54031e+06	1
K604	1.2626e+06	1
K604	1.01649e+06	1
K604	1.73812e+06	1
K604	1.10977e+06	1
K604	1.00402e+06	1
K604	638481	1
K604	626966	1
K604	835086	1
K604	714683	1
K604	630565	1
K604	979989	1
K604	1.18456e+06	1
K604	701656	1
K604	543932	1
K604	563347	1
K604	1.02408e+06	1
K604	1.0963e+06	1
K604	487962	1
K604	1.11565e+06	1
DMSO	392534	2
DMSO	367410	2
DMSO	359810	2
DMSO	521628	2
DMSO	671849	2
DMSO	480610	2
DMSO	911163	2
DMSO	435440	2
DMSO	539651	2
DMSO	412780	2
DMSO	478838	2
DMSO	384235	2
DMSO	740759	2
DMSO	533720	2
DMSO	321878	2
DMSO	550038	2
ATR-101	599542	2
ATR-101	957714	2
ATR-101	619850	2
ATR-101	690878	2
ATR-101	1.40872e+06	2
ATR-101	1.03585e+06	2
ATR-101	937893	2
ATR-101	953165	2
ATR-101	1.69216e+06	2
ATR-101	1.46171e+06	2
ATR-101	754620	2
ATR-101	1.0159e+06	2
ATR-101	637076	2
ATR-101	956290	2
ATR-101	1.00277e+06	2
ATR-101	1.37535e+06	2
ATR-101	790604	2
ATR-101	675841	2
ATR-101	1.15959e+06	2
ATR-101	1.10968e+06	2
ATR-101	958849	2
ATR-101	784135	2
ATR-101	685557	2
K604	1.10318e+06	2
K604	1.0916e+06	2
K604	1.2844e+06	2
K604	1.45416e+06	2
K604	1.02144e+06	2
K604	750955	2
K604	1.80065e+06	2
K604	1.01181e+06	2
K604	1.34776e+06	2
K604	2.45479e+06	2
K604	1.47281e+06	2
K604	1.14327e+06	2
K604	681084	2
K604	1.26042e+06	2
K604	698032	2
K604	893810	2
K604	1.2447e+06	2
K604	1.15207e+06	2
K604	1.02748e+06	2
K604	550087	2
K604	1.26514e+06	2
K604	612644	2
K604	695164	2
K604	868827	2

## Sheet: Figure 9
Figure 9 c						Figure 9 d
sample	value	Celltype	Set			sample	value	variable	celltype	Set
DMSO	3.04418e+08	HMGU#1	2			DMSO	0	ZIKV E	HMGU#1	2
DMSO	2.76425e+09	HMGU#1	2			ATR-101	-2.22413	ZIKV E	HMGU#1	2
DMSO	9.67741e+07	HMGU#1	2			K604	-0.192636	ZIKV E	HMGU#1	2
DMSO	1.17247e+08	HMGU#1	2			DGAT1i	0.242304	ZIKV E	HMGU#1	2
DMSO	3.33204e+08	HMGU#1	2			DGAT2i	-0.521965	ZIKV E	HMGU#1	2
DGAT1i 5 µM	1.37317e+08	HMGU#1	2			DGAT1+2i	-0.891488	ZIKV E	HMGU#1	2
DGAT1i 5 µM	1.59193e+08	HMGU#1	2			DMSO	0	ZIKV C	HMGU#1	2
DGAT1i 5 µM	4.70822e+08	HMGU#1	2			ATR-101	-2.17716	ZIKV C	HMGU#1	2
DGAT1i 5 µM	3.00902e+08	HMGU#1	2			K604	-0.0117913	ZIKV C	HMGU#1	2
DGAT1i 5 µM	1.09125e+09	HMGU#1	2			DGAT1i	0.00843568	ZIKV C	HMGU#1	2
DGAT2i 5 µM	1.94763e+08	HMGU#1	2			DGAT2i	-1.12539	ZIKV C	HMGU#1	2
DGAT2i 5 µM	1.75393e+08	HMGU#1	2			DGAT1+2i	-0.618431	ZIKV C	HMGU#1	2
DGAT2i 5 µM	1.48848e+08	HMGU#1	2			DMSO	0	ZIKV E	HMGU#1	2
DGAT2i 5 µM	1.47729e+08	HMGU#1	2			ATR-101	-5.29264	ZIKV E	HMGU#1	2
DGAT1+2i 5 µM / 5 µM	1.05662e+08	HMGU#1	2			K604	-4.30607	ZIKV E	HMGU#1	2
DGAT1+2i 5 µM / 5 µM	1.08321e+08	HMGU#1	2			DGAT1i	-0.957561	ZIKV E	HMGU#1	2
DGAT1+2i 5 µM / 5 µM	5.91305e+08	HMGU#1	2			DGAT2i	-1.42895	ZIKV E	HMGU#1	2
DGAT1+2i 5 µM / 5 µM	9.94638e+07	HMGU#1	2			DGAT1+2i	-2.58251	ZIKV E	HMGU#1	2
K604 20 µM	5.92226e+07	HMGU#1	2			DMSO	0	ZIKV C	HMGU#1	2
K604 20 µM	1.18447e+08	HMGU#1	2			ATR-101	-4.10376	ZIKV C	HMGU#1	2
K604 20 µM	4.61051e+07	HMGU#1	2			K604	-2.85365	ZIKV C	HMGU#1	2
K604 20 µM	6.90156e+07	HMGU#1	2			DGAT1i	-0.792451	ZIKV C	HMGU#1	2
K604 20 µM	3.97471e+08	HMGU#1	2			DGAT2i	-1.26095	ZIKV C	HMGU#1	2
ATR-101 9.72 µM	1.28878e+08	HMGU#1	2			DGAT1+2i	-2.15112	ZIKV C	HMGU#1	2
ATR-101 9.72 µM	1.13684e+08	HMGU#1	2			DMSO	0	ZIKV E	TISSUi006A	3
ATR-101 9.72 µM	1.46281e+08	HMGU#1	2			ATR-101	-1.22256	ZIKV E	TISSUi006A	3
ATR-101 9.72 µM	3.08982e+07	HMGU#1	2			K604	-0.863241	ZIKV E	TISSUi006A	3
ATR-101 9.72 µM	1.63627e+07	HMGU#1	2			DGAT1i	0.269571	ZIKV E	TISSUi006A	3
DMSO	1.21442e+09	TISSUi006A	1			DGAT2i	0.26753	ZIKV E	TISSUi006A	3
DMSO	4.58546e+09	TISSUi006A	1			DGAT1+2i	-1.92147	ZIKV E	TISSUi006A	3
DMSO	4.59796e+09	TISSUi006A	1			DMSO	0	ZIKV C	TISSUi006A	3
DGAT1i 5 µM	2.93392e+09	TISSUi006A	1			ATR-101	-2.19684	ZIKV C	TISSUi006A	3
DGAT1i 5 µM	6.34588e+09	TISSUi006A	1			K604	-2.00335	ZIKV C	TISSUi006A	3
DGAT1i 5 µM	3.04365e+08	TISSUi006A	1			DGAT1i	0.829529	ZIKV C	TISSUi006A	3
DGAT2i 5 µM	2.07216e+08	TISSUi006A	1			DGAT2i	0.972259	ZIKV C	TISSUi006A	3
DGAT2i 5 µM	1.92046e+09	TISSUi006A	1			DGAT1+2i	-2.81074	ZIKV C	TISSUi006A	3
DGAT2i 5 µM	3.66806e+08	TISSUi006A	1			DMSO	0	ZIKV E	TISSUi006A	3
DGAT1+2i 5 µM / 5 µM	6.05768e+08	TISSUi006A	1			ATR-101	-1.91968	ZIKV E	TISSUi006A	3
DGAT1+2i 5 µM / 5 µM	1.15051e+09	TISSUi006A	1			K604	-1.10663	ZIKV E	TISSUi006A	3
DGAT1+2i 5 µM / 5 µM	4.21887e+08	TISSUi006A	1			DGAT1i	-0.836102	ZIKV E	TISSUi006A	3
K604 20 µM	7.46952e+08	TISSUi006A	1			DGAT1+2i	-1.60431	ZIKV E	TISSUi006A	3
K604 20 µM	1.35445e+08	TISSUi006A	1			DMSO	0	ZIKV C	TISSUi006A	3
K604 20 µM	3.2734e+08	TISSUi006A	1			ATR-101	-2.62055	Capsid	TISSUi006A	3
ATR-101 9.72 µM	2.20636e+08	TISSUi006A	1			K604	-1.36311	Capsid	TISSUi006A	3
ATR-101 9.72 µM	6.31473e+08	TISSUi006A	1			DGAT1i	-1.02915	Capsid	TISSUi006A	3
ATR-101 9.72 µM	3.9535e+08	TISSUi006A	1			DGAT1+2i	-1.45482	Capsid	TISSUi006A	3
DMSO	8.0116e+08	TISSUi006A	3
DMSO	2.11528e+09	TISSUi006A	3
DMSO	6.21713e+08	TISSUi006A	3
DMSO	7.84283e+08	TISSUi006A	3
DMSO	7.49506e+08	TISSUi006A	3
DGAT1i 5 µM	1.21005e+09	TISSUi006A	3
DGAT1i 5 µM	1.10198e+09	TISSUi006A	3
DGAT1i 5 µM	1.43271e+09	TISSUi006A	3
DGAT1i 5 µM	1.92469e+09	TISSUi006A	3
DGAT1i 5 µM	1.576e+09	TISSUi006A	3
DGAT2i 5 µM	9.84831e+08	TISSUi006A	3
DGAT2i 5 µM	5.17634e+08	TISSUi006A	3
DGAT2i 5 µM	1.13387e+09	TISSUi006A	3
DGAT2i 5 µM	4.51535e+08	TISSUi006A	3
DGAT2i 5 µM	2.67742e+08	TISSUi006A	3
DGAT1+2i 5 µM / 5 µM	5.00249e+08	TISSUi006A	3
DGAT1+2i 5 µM / 5 µM	5.24723e+08	TISSUi006A	3
DGAT1+2i 5 µM / 5 µM	1.43917e+09	TISSUi006A	3
DGAT1+2i 5 µM / 5 µM	2.43122e+08	TISSUi006A	3
DGAT1+2i 5 µM / 5 µM	6.39537e+08	TISSUi006A	3
K604 20 µM	1.06708e+09	TISSUi006A	3
K604 20 µM	1.45521e+08	TISSUi006A	3
K604 20 µM	4.34292e+08	TISSUi006A	3
K604 20 µM	2.24879e+09	TISSUi006A	3
ATR-101 9.72 µM	3.08794e+08	TISSUi006A	3
ATR-101 9.72 µM	6.32695e+08	TISSUi006A	3
ATR-101 9.72 µM	3.5897e+08	TISSUi006A	3
ATR-101 9.72 µM	8.4451e+08	TISSUi006A	3

## Sheet: Suppl Fig 1
Supplementary Figure 1a
sample	value	time	variable
DMSO	0.149	0	Huh7
DGAT1i	0.157667	0	Huh7
DGAT2i	0.154	0	Huh7
DGAT1+2i	0.146667	0	Huh7
5 µM K604	0.190667	0	Huh7
10 µM K604	0.169167	0	Huh7
20 µM K604	0.176833	0	Huh7
untreated	0.173667	0	Huh7
6 µM ATR-101	0.149833	0	Huh7
9.72 µM ATR-101	0.183167	0	Huh7
10% DMSO	0.138	0	Huh7
DMSO	0.5895	30	Huh7
DGAT1i	0.627333	30	Huh7
DGAT2i	0.5905	30	Huh7
DGAT1+2i	0.555667	30	Huh7
5 µM K604	0.584	30	Huh7
10 µM K604	0.508333	30	Huh7
20 µM K604	0.482167	30	Huh7
untreated	0.603833	30	Huh7
6 µM ATR-101	0.681	30	Huh7
9.72 µM ATR-101	0.667	30	Huh7
10% DMSO	0.149667	30	Huh7
DMSO	0.9055	60	Huh7
DGAT1i	0.895833	60	Huh7
DGAT2i	0.855333	60	Huh7
DGAT1+2i	0.804167	60	Huh7
5 µM K604	0.858	60	Huh7
10 µM K604	0.808	60	Huh7
20 µM K604	0.785833	60	Huh7
untreated	0.891	60	Huh7
6 µM ATR-101	0.9825	60	Huh7
9.72 µM ATR-101	1.00667	60	Huh7
10% DMSO	0.1655	60	Huh7
DMSO	1.0815	90	Huh7
DGAT1i	1.14667	90	Huh7
DGAT2i	1.158	90	Huh7
DGAT1+2i	1.1315	90	Huh7
5 µM K604	1.15617	90	Huh7
10 µM K604	1.15567	90	Huh7
20 µM K604	1.1065	90	Huh7
untreated	1.13283	90	Huh7
6 µM ATR-101	1.237	90	Huh7
9.72 µM ATR-101	1.3425	90	Huh7
10% DMSO	0.183667	90	Huh7
DMSO	1.29367	120	Huh7
DGAT1i	1.43183	120	Huh7
DGAT2i	1.37167	120	Huh7
DGAT1+2i	1.41283	120	Huh7
5 µM K604	1.4345	120	Huh7
10 µM K604	1.483	120	Huh7
20 µM K604	1.42033	120	Huh7
untreated	1.32883	120	Huh7
6 µM ATR-101	1.3905	120	Huh7
9.72 µM ATR-101	1.541	120	Huh7
10% DMSO	0.198833	120	Huh7
DMSO	1.48517	150	Huh7
DGAT1i	1.54433	150	Huh7
DGAT2i	1.5685	150	Huh7
DGAT1+2i	1.60133	150	Huh7
5 µM K604	1.57233	150	Huh7
10 µM K604	1.59683	150	Huh7
20 µM K604	1.54433	150	Huh7
untreated	1.491	150	Huh7
6 µM ATR-101	1.577	150	Huh7
9.72 µM ATR-101	1.57033	150	Huh7
10% DMSO	0.2155	150	Huh7
DMSO	1.61483	180	Huh7
DGAT1i	1.65917	180	Huh7
DGAT2i	1.698	180	Huh7
DGAT1+2i	1.74483	180	Huh7
5 µM K604	1.74917	180	Huh7
10 µM K604	1.7875	180	Huh7
20 µM K604	1.7585	180	Huh7
untreated	1.6015	180	Huh7
6 µM ATR-101	1.73383	180	Huh7
9.72 µM ATR-101	1.67717	180	Huh7
10% DMSO	0.229833	180	Huh7
DMSO	1.80733	210	Huh7
DGAT1i	1.8915	210	Huh7
DGAT2i	1.93067	210	Huh7
DGAT1+2i	1.99783	210	Huh7
5 µM K604	1.96583	210	Huh7
10 µM K604	1.99567	210	Huh7
20 µM K604	1.947	210	Huh7
untreated	1.76717	210	Huh7
6 µM ATR-101	1.8945	210	Huh7
9.72 µM ATR-101	1.8515	210	Huh7
10% DMSO	0.245833	210	Huh7
DMSO	1.9705	240	Huh7
DGAT1i	2.0095	240	Huh7
DGAT2i	1.9915	240	Huh7
DGAT1+2i	2.075	240	Huh7
5 µM K604	1.99483	240	Huh7
10 µM K604	2.0755	240	Huh7
20 µM K604	2.00817	240	Huh7
untreated	1.88033	240	Huh7
6 µM ATR-101	1.98567	240	Huh7
9.72 µM ATR-101	1.926	240	Huh7
10% DMSO	0.256	240	Huh7
DMSO	0.209667	0	Huh7
DGAT1i	0.195667	0	Huh7
DGAT2i	0.1935	0	Huh7
DGAT1+2i	0.1905	0	Huh7
5 µM K604	0.182	0	Huh7
10 µM K604	0.2005	0	Huh7
20 µM K604	0.1885	0	Huh7
untreated	0.195667	0	Huh7
6 µM ATR-101	0.1705	0	Huh7
9.72 µM ATR-101	0.182833	0	Huh7
10% DMSO	0.146833	0	Huh7
DMSO	0.668	30	Huh7
DGAT1i	0.674	30	Huh7
DGAT2i	0.706333	30	Huh7
DGAT1+2i	0.7385	30	Huh7
5 µM K604	0.671833	30	Huh7
10 µM K604	0.679	30	Huh7
20 µM K604	0.645333	30	Huh7
untreated	0.728833	30	Huh7
6 µM ATR-101	0.6495	30	Huh7
9.72 µM ATR-101	0.842	30	Huh7
10% DMSO	0.170667	30	Huh7
DMSO	1.06367	60	Huh7
DGAT1i	1.02333	60	Huh7
DGAT2i	1.05333	60	Huh7
DGAT1+2i	1.08583	60	Huh7
5 µM K604	1.06283	60	Huh7
10 µM K604	1.0575	60	Huh7
20 µM K604	0.991833	60	Huh7
untreated	1.033	60	Huh7
6 µM ATR-101	1.01233	60	Huh7
9.72 µM ATR-101	1.066	60	Huh7
10% DMSO	0.178167	60	Huh7
DMSO	1.43383	90	Huh7
DGAT1i	1.3	90	Huh7
DGAT2i	1.40917	90	Huh7
DGAT1+2i	1.4195	90	Huh7
5 µM K604	1.43083	90	Huh7
10 µM K604	1.43233	90	Huh7
20 µM K604	1.43383	90	Huh7
untreated	1.3515	90	Huh7
6 µM ATR-101	1.372	90	Huh7
9.72 µM ATR-101	1.41217	90	Huh7
10% DMSO	0.200167	90	Huh7
DMSO	1.65567	120	Huh7
DGAT1i	1.52167	120	Huh7
DGAT2i	1.63483	120	Huh7
DGAT1+2i	1.72183	120	Huh7
5 µM K604	1.79317	120	Huh7
10 µM K604	1.871	120	Huh7
20 µM K604	1.67833	120	Huh7
untreated	1.69117	120	Huh7
6 µM ATR-101	1.66433	120	Huh7
9.72 µM ATR-101	1.6325	120	Huh7
10% DMSO	0.215833	120	Huh7
DMSO	1.91667	150	Huh7
DGAT1i	1.80317	150	Huh7
DGAT2i	1.91417	150	Huh7
DGAT1+2i	1.98667	150	Huh7
5 µM K604	2.06483	150	Huh7
10 µM K604	2.05683	150	Huh7
20 µM K604	2.00233	150	Huh7
untreated	1.8825	150	Huh7
6 µM ATR-101	1.95067	150	Huh7
9.72 µM ATR-101	1.95733	150	Huh7
10% DMSO	0.239667	150	Huh7
DMSO	2.14817	180	Huh7
DGAT1i	2.01517	180	Huh7
DGAT2i	2.14133	180	Huh7
DGAT1+2i	2.256	180	Huh7
5 µM K604	2.30417	180	Huh7
10 µM K604	2.27067	180	Huh7
20 µM K604	2.21267	180	Huh7
untreated	2.00683	180	Huh7
6 µM ATR-101	2.12333	180	Huh7
9.72 µM ATR-101	2.136	180	Huh7
10% DMSO	0.237167	180	Huh7
DMSO	2.31317	210	Huh7
DGAT1i	2.18567	210	Huh7
DGAT2i	2.35617	210	Huh7
DGAT1+2i	2.5665	210	Huh7
5 µM K604	2.6595	210	Huh7
10 µM K604	2.56117	210	Huh7
20 µM K604	2.4815	210	Huh7
untreated	2.231	210	Huh7
6 µM ATR-101	2.28883	210	Huh7
9.72 µM ATR-101	2.30833	210	Huh7
10% DMSO	0.263833	210	Huh7
DMSO	2.495	240	Huh7
DGAT1i	2.40033	240	Huh7
DGAT2i	2.55967	240	Huh7
DGAT1+2i	2.75617	240	Huh7
5 µM K604	2.8175	240	Huh7
10 µM K604	2.745	240	Huh7
20 µM K604	2.61117	240	Huh7
untreated	2.3975	240	Huh7
6 µM ATR-101	2.40367	240	Huh7
9.72 µM ATR-101	2.418	240	Huh7
10% DMSO	0.278333	240	Huh7
DMSO	0.140667	0	Hmc3
DGAT1i	0.147	0	Hmc3
DGAT2i	0.146833	0	Hmc3
DGAT1+2i	0.146833	0	Hmc3
5 µM K604	0.160333	0	Hmc3
10 µM K604	0.1535	0	Hmc3
20 µM K604	0.157	0	Hmc3
untreated	0.139	0	Hmc3
6 µM ATR-101	0.1375	0	Hmc3
9.72 µM ATR-101	0.145833	0	Hmc3
10% DMSO	0.1415	0	Hmc3
DMSO	0.469667	30	Hmc3
DGAT1i	0.4805	30	Hmc3
DGAT2i	0.436167	30	Hmc3
DGAT1+2i	0.433667	30	Hmc3
5 µM K604	0.417	30	Hmc3
10 µM K604	0.406167	30	Hmc3
20 µM K604	0.4032	30	Hmc3
untreated	0.366833	30	Hmc3
6 µM ATR-101	0.411167	30	Hmc3
9.72 µM ATR-101	0.459	30	Hmc3
10% DMSO	0.159833	30	Hmc3
DMSO	0.921833	60	Hmc3
DGAT1i	0.871333	60	Hmc3
DGAT2i	0.813333	60	Hmc3
DGAT1+2i	0.807	60	Hmc3
5 µM K604	0.771167	60	Hmc3
10 µM K604	0.764833	60	Hmc3
20 µM K604	0.7572	60	Hmc3
untreated	0.708	60	Hmc3
6 µM ATR-101	0.834	60	Hmc3
9.72 µM ATR-101	0.837833	60	Hmc3
10% DMSO	0.180833	60	Hmc3
DMSO	1.2275	90	Hmc3
DGAT1i	1.17417	90	Hmc3
DGAT2i	1.1225	90	Hmc3
DGAT1+2i	1.13183	90	Hmc3
5 µM K604	1.0895	90	Hmc3
10 µM K604	1.06733	90	Hmc3
20 µM K604	1.0394	90	Hmc3
untreated	0.994833	90	Hmc3
6 µM ATR-101	1.15167	90	Hmc3
9.72 µM ATR-101	1.1065	90	Hmc3
10% DMSO	0.2045	90	Hmc3
DMSO	1.32917	120	Hmc3
DGAT1i	1.49133	120	Hmc3
DGAT2i	1.4045	120	Hmc3
DGAT1+2i	1.40367	120	Hmc3
5 µM K604	1.37133	120	Hmc3
10 µM K604	1.312	120	Hmc3
20 µM K604	1.314	120	Hmc3
untreated	1.23267	120	Hmc3
6 µM ATR-101	1.378	120	Hmc3
9.72 µM ATR-101	1.38467	120	Hmc3
10% DMSO	0.222167	120	Hmc3
DMSO	1.54417	150	Hmc3
DGAT1i	1.72583	150	Hmc3
DGAT2i	1.64117	150	Hmc3
DGAT1+2i	1.62333	150	Hmc3
5 µM K604	1.60283	150	Hmc3
10 µM K604	1.559	150	Hmc3
20 µM K604	1.4962	150	Hmc3
untreated	1.45367	150	Hmc3
6 µM ATR-101	1.56	150	Hmc3
9.72 µM ATR-101	1.58667	150	Hmc3
10% DMSO	0.239333	150	Hmc3
DMSO	1.659	180	Hmc3
DGAT1i	1.87983	180	Hmc3
DGAT2i	1.7845	180	Hmc3
DGAT1+2i	1.781	180	Hmc3
5 µM K604	1.73583	180	Hmc3
10 µM K604	1.72367	180	Hmc3
20 µM K604	1.6824	180	Hmc3
untreated	1.55833	180	Hmc3
6 µM ATR-101	1.5875	180	Hmc3
9.72 µM ATR-101	1.75867	180	Hmc3
10% DMSO	0.254333	180	Hmc3
DMSO	1.82467	210	Hmc3
DGAT1i	2.0735	210	Hmc3
DGAT2i	2.03567	210	Hmc3
DGAT1+2i	1.99567	210	Hmc3
5 µM K604	1.965	210	Hmc3
10 µM K604	1.97467	210	Hmc3
20 µM K604	1.9406	210	Hmc3
untreated	1.6745	210	Hmc3
6 µM ATR-101	1.7395	210	Hmc3
9.72 µM ATR-101	1.91067	210	Hmc3
10% DMSO	0.272333	210	Hmc3
DMSO	2.022	240	Hmc3
DGAT1i	2.23217	240	Hmc3
DGAT2i	2.18583	240	Hmc3
DGAT1+2i	2.19733	240	Hmc3
5 µM K604	2.17	240	Hmc3
10 µM K604	2.14	240	Hmc3
20 µM K604	2.0984	240	Hmc3
untreated	1.78167	240	Hmc3
6 µM ATR-101	1.91683	240	Hmc3
9.72 µM ATR-101	2.06433	240	Hmc3
10% DMSO	0.288333	240	Hmc3
DMSO	0.181667	0	Hmc3
DGAT1i	0.174167	0	Hmc3
DGAT2i	0.174333	0	Hmc3
DGAT1+2i	0.1715	0	Hmc3
5 µM K604	0.165667	0	Hmc3
10 µM K604	0.171333	0	Hmc3
20 µM K604	0.161667	0	Hmc3
untreated	0.1564	0	Hmc3
6 µM ATR-101	0.1625	0	Hmc3
9.72 µM ATR-101	0.157667	0	Hmc3
10% DMSO	0.144667	0	Hmc3
DMSO	0.619333	30	Hmc3
DGAT1i	0.66	30	Hmc3
DGAT2i	0.702667	30	Hmc3
DGAT1+2i	0.6345	30	Hmc3
5 µM K604	0.553	30	Hmc3
10 µM K604	0.6705	30	Hmc3
20 µM K604	0.539167	30	Hmc3
untreated	0.5578	30	Hmc3
6 µM ATR-101	0.571833	30	Hmc3
9.72 µM ATR-101	0.589333	30	Hmc3
10% DMSO	0.158333	30	Hmc3
DMSO	0.905667	60	Hmc3
DGAT1i	0.909167	60	Hmc3
DGAT2i	0.9185	60	Hmc3
DGAT1+2i	0.900333	60	Hmc3
5 µM K604	0.825	60	Hmc3
10 µM K604	0.836333	60	Hmc3
20 µM K604	0.7445	60	Hmc3
untreated	0.8172	60	Hmc3
6 µM ATR-101	0.870833	60	Hmc3
9.72 µM ATR-101	0.866667	60	Hmc3
10% DMSO	0.173	60	Hmc3
DMSO	1.11733	90	Hmc3
DGAT1i	1.13183	90	Hmc3
DGAT2i	1.10667	90	Hmc3
DGAT1+2i	1.105	90	Hmc3
5 µM K604	1.06683	90	Hmc3
10 µM K604	1.1045	90	Hmc3
20 µM K604	1.00133	90	Hmc3
untreated	1.066	90	Hmc3
6 µM ATR-101	1.06967	90	Hmc3
9.72 µM ATR-101	1.08017	90	Hmc3
10% DMSO	0.183667	90	Hmc3
DMSO	1.37867	120	Hmc3
DGAT1i	1.42517	120	Hmc3
DGAT2i	1.4165	120	Hmc3
DGAT1+2i	1.43283	120	Hmc3
5 µM K604	1.38717	120	Hmc3
10 µM K604	1.34883	120	Hmc3
20 µM K604	1.20533	120	Hmc3
untreated	1.2708	120	Hmc3
6 µM ATR-101	1.30067	120	Hmc3
9.72 µM ATR-101	1.44767	120	Hmc3
10% DMSO	0.201167	120	Hmc3
DMSO	1.55583	150	Hmc3
DGAT1i	1.6175	150	Hmc3
DGAT2i	1.59933	150	Hmc3
DGAT1+2i	1.6035	150	Hmc3
5 µM K604	1.53333	150	Hmc3
10 µM K604	1.5185	150	Hmc3
20 µM K604	1.36767	150	Hmc3
untreated	1.4564	150	Hmc3
6 µM ATR-101	1.47833	150	Hmc3
9.72 µM ATR-101	1.49617	150	Hmc3
10% DMSO	0.1975	150	Hmc3
DMSO	1.76817	180	Hmc3
DGAT1i	1.86567	180	Hmc3
DGAT2i	1.8155	180	Hmc3
DGAT1+2i	1.86283	180	Hmc3
5 µM K604	1.83917	180	Hmc3
10 µM K604	1.81017	180	Hmc3
20 µM K604	1.60683	180	Hmc3
untreated	1.6448	180	Hmc3
6 µM ATR-101	1.6495	180	Hmc3
9.72 µM ATR-101	1.735	180	Hmc3
10% DMSO	0.212833	180	Hmc3
DMSO	1.941	210	Hmc3
DGAT1i	2.04083	210	Hmc3
DGAT2i	2.01833	210	Hmc3
DGAT1+2i	2.059	210	Hmc3
5 µM K604	2.0215	210	Hmc3
10 µM K604	1.98667	210	Hmc3
20 µM K604	1.775	210	Hmc3
untreated	1.8122	210	Hmc3
6 µM ATR-101	1.83867	210	Hmc3
9.72 µM ATR-101	1.872	210	Hmc3
10% DMSO	0.224333	210	Hmc3
DMSO	2.08983	240	Hmc3
DGAT1i	2.2845	240	Hmc3
DGAT2i	2.24	240	Hmc3
DGAT1+2i	2.31867	240	Hmc3
5 µM K604	2.228	240	Hmc3
10 µM K604	2.136	240	Hmc3
20 µM K604	1.93583	240	Hmc3
untreated	1.9714	240	Hmc3
6 µM ATR-101	1.92817	240	Hmc3
9.72 µM ATR-101	2.05867	240	Hmc3
10% DMSO	0.235833	240	Hmc3
DMSO	0.1525	0	1321N1
DGAT1i	0.150833	0	1321N1
DGAT2i	0.1745	0	1321N1
DGAT1+2i	0.164	0	1321N1
5 µM K604	0.161	0	1321N1
10 µM K604	0.152	0	1321N1
20 µM K604	0.155667	0	1321N1
untreated	0.153667	0	1321N1
6 µM ATR-101	0.144333	0	1321N1
9.72 µM ATR-101	0.147167	0	1321N1
10% DMSO	0.138333	0	1321N1
DMSO	0.926667	30	1321N1
DGAT1i	0.926167	30	1321N1
DGAT2i	0.947667	30	1321N1
DGAT1+2i	0.987167	30	1321N1
5 µM K604	0.949333	30	1321N1
10 µM K604	0.8755	30	1321N1
20 µM K604	0.820667	30	1321N1
untreated	1.011	30	1321N1
6 µM ATR-101	0.887333	30	1321N1
9.72 µM ATR-101	0.913667	30	1321N1
10% DMSO	0.1525	30	1321N1
DMSO	1.57833	60	1321N1
DGAT1i	1.56933	60	1321N1
DGAT2i	1.56133	60	1321N1
DGAT1+2i	1.5505	60	1321N1
5 µM K604	1.55267	60	1321N1
10 µM K604	1.4565	60	1321N1
20 µM K604	1.36867	60	1321N1
untreated	1.5635	60	1321N1
6 µM ATR-101	1.54483	60	1321N1
9.72 µM ATR-101	1.59833	60	1321N1
10% DMSO	0.184	60	1321N1
DMSO	2.03917	90	1321N1
DGAT1i	2.0295	90	1321N1
DGAT2i	2.0225	90	1321N1
DGAT1+2i	2.0085	90	1321N1
5 µM K604	2.03183	90	1321N1
10 µM K604	1.94183	90	1321N1
20 µM K604	1.85883	90	1321N1
untreated	1.9945	90	1321N1
6 µM ATR-101	1.98883	90	1321N1
9.72 µM ATR-101	2.033	90	1321N1
10% DMSO	0.201	90	1321N1
DMSO	2.40733	120	1321N1
DGAT1i	2.39417	120	1321N1
DGAT2i	2.396	120	1321N1
DGAT1+2i	2.376	120	1321N1
5 µM K604	2.41283	120	1321N1
10 µM K604	2.34783	120	1321N1
20 µM K604	2.27133	120	1321N1
untreated	2.3215	120	1321N1
6 µM ATR-101	2.36567	120	1321N1
9.72 µM ATR-101	2.413	120	1321N1
10% DMSO	0.222833	120	1321N1
DMSO	2.69067	150	1321N1
DGAT1i	2.66583	150	1321N1
DGAT2i	2.6455	150	1321N1
DGAT1+2i	2.6165	150	1321N1
5 µM K604	2.63967	150	1321N1
10 µM K604	2.6	150	1321N1
20 µM K604	2.563	150	1321N1
untreated	2.53883	150	1321N1
6 µM ATR-101	2.6345	150	1321N1
9.72 µM ATR-101	2.64767	150	1321N1
10% DMSO	0.240167	150	1321N1
DMSO	2.80167	180	1321N1
DGAT1i	2.8055	180	1321N1
DGAT2i	2.77183	180	1321N1
DGAT1+2i	2.76133	180	1321N1
5 µM K604	2.7755	180	1321N1
10 µM K604	2.757	180	1321N1
20 µM K604	2.73017	180	1321N1
untreated	2.67317	180	1321N1
6 µM ATR-101	2.73367	180	1321N1
9.72 µM ATR-101	2.747	180	1321N1
10% DMSO	0.262167	180	1321N1
DMSO	2.85017	210	1321N1
DGAT1i	2.87467	210	1321N1
DGAT2i	2.8395	210	1321N1
DGAT1+2i	2.8405	210	1321N1
5 µM K604	2.85583	210	1321N1
10 µM K604	2.84317	210	1321N1
20 µM K604	2.8095	210	1321N1
untreated	2.7265	210	1321N1
6 µM ATR-101	2.7825	210	1321N1
9.72 µM ATR-101	2.79433	210	1321N1
10% DMSO	0.277667	210	1321N1
DMSO	2.86783	240	1321N1
DGAT1i	2.90883	240	1321N1
DGAT2i	2.87683	240	1321N1
DGAT1+2i	2.88367	240	1321N1
5 µM K604	2.88533	240	1321N1
10 µM K604	2.88667	240	1321N1
20 µM K604	2.85467	240	1321N1
untreated	2.74033	240	1321N1
6 µM ATR-101	2.78333	240	1321N1
9.72 µM ATR-101	2.81017	240	1321N1
10% DMSO	0.300833	240	1321N1
DMSO	0.193833	0	1321N1
DGAT1i	0.201833	0	1321N1
DGAT2i	0.208333	0	1321N1
DGAT1+2i	0.175833	0	1321N1
5 µM K604	0.181167	0	1321N1
10 µM K604	0.191	0	1321N1
20 µM K604	0.151	0	1321N1
untreated	0.152167	0	1321N1
6 µM ATR-101	0.164	0	1321N1
9.72 µM ATR-101	0.176333	0	1321N1
10% DMSO	0.132167	0	1321N1
DMSO	0.851833	30	1321N1
DGAT1i	0.865333	30	1321N1
DGAT2i	0.858833	30	1321N1
DGAT1+2i	0.856333	30	1321N1
5 µM K604	0.823333	30	1321N1
10 µM K604	0.752	30	1321N1
20 µM K604	0.487	30	1321N1
untreated	0.881333	30	1321N1
6 µM ATR-101	0.889333	30	1321N1
9.72 µM ATR-101	0.907833	30	1321N1
10% DMSO	0.147333	30	1321N1
DMSO	1.29733	60	1321N1
DGAT1i	1.28367	60	1321N1
DGAT2i	1.278	60	1321N1
DGAT1+2i	1.258	60	1321N1
5 µM K604	1.24733	60	1321N1
10 µM K604	1.17367	60	1321N1
20 µM K604	0.768333	60	1321N1
untreated	1.33633	60	1321N1
6 µM ATR-101	1.34517	60	1321N1
9.72 µM ATR-101	1.33	60	1321N1
10% DMSO	0.1595	60	1321N1
DMSO	1.72883	90	1321N1
DGAT1i	1.70817	90	1321N1
DGAT2i	1.71583	90	1321N1
DGAT1+2i	1.69283	90	1321N1
5 µM K604	1.718	90	1321N1
10 µM K604	1.66217	90	1321N1
20 µM K604	1.18617	90	1321N1
untreated	1.74083	90	1321N1
6 µM ATR-101	1.761	90	1321N1
9.72 µM ATR-101	1.82317	90	1321N1
10% DMSO	0.176833	90	1321N1
DMSO	2.09483	120	1321N1
DGAT1i	2.0105	120	1321N1
DGAT2i	2.029	120	1321N1
DGAT1+2i	1.96433	120	1321N1
5 µM K604	1.9795	120	1321N1
10 µM K604	1.9305	120	1321N1
20 µM K604	1.431	120	1321N1
untreated	2.07483	120	1321N1
6 µM ATR-101	2.13283	120	1321N1
9.72 µM ATR-101	2.1425	120	1321N1
10% DMSO	0.192833	120	1321N1
DMSO	2.38533	150	1321N1
DGAT1i	2.36917	150	1321N1
DGAT2i	2.39483	150	1321N1
DGAT1+2i	2.33733	150	1321N1
5 µM K604	2.34017	150	1321N1
10 µM K604	2.32033	150	1321N1
20 µM K604	1.84367	150	1321N1
untreated	2.35967	150	1321N1
6 µM ATR-101	2.44117	150	1321N1
9.72 µM ATR-101	2.493	150	1321N1
10% DMSO	0.207167	150	1321N1
DMSO	2.57483	180	1321N1
DGAT1i	2.54817	180	1321N1
DGAT2i	2.52183	180	1321N1
DGAT1+2i	2.504	180	1321N1
5 µM K604	2.528	180	1321N1
10 µM K604	2.501	180	1321N1
20 µM K604	2.02583	180	1321N1
untreated	2.5416	180	1321N1
6 µM ATR-101	2.6005	180	1321N1
9.72 µM ATR-101	2.58683	180	1321N1
10% DMSO	0.2175	180	1321N1
DMSO	2.6805	210	1321N1
DGAT1i	2.766	210	1321N1
DGAT2i	2.72367	210	1321N1
DGAT1+2i	2.758	210	1321N1
5 µM K604	2.76783	210	1321N1
10 µM K604	2.746	210	1321N1
20 µM K604	2.438	210	1321N1
untreated	2.655	210	1321N1
6 µM ATR-101	2.683	210	1321N1
9.72 µM ATR-101	2.73833	210	1321N1
10% DMSO	0.2325	210	1321N1
DMSO	2.74233	240	1321N1
DGAT1i	2.817	240	1321N1
DGAT2i	2.754	240	1321N1
DGAT1+2i	2.80383	240	1321N1
5 µM K604	2.848	240	1321N1
10 µM K604	2.82133	240	1321N1
20 µM K604	2.673	240	1321N1
untreated	2.6878	240	1321N1
6 µM ATR-101	2.73883	240	1321N1
9.72 µM ATR-101	2.76467	240	1321N1
10% DMSO	0.246833	240	1321N1
DMSO	0.146833	0	SHSY-5Y
DGAT1i	0.152667	0	SHSY-5Y
DGAT2i	0.153833	0	SHSY-5Y
DGAT1+2i	0.143	0	SHSY-5Y
5 µM K604	0.1485	0	SHSY-5Y
10 µM K604	0.145667	0	SHSY-5Y
20 µM K604	0.1475	0	SHSY-5Y
untreated	0.138667	0	SHSY-5Y
6 µM ATR-101	0.146667	0	SHSY-5Y
9.72 µM ATR-101	0.148333	0	SHSY-5Y
10% DMSO	0.141833	0	SHSY-5Y
DMSO	0.376333	30	SHSY-5Y
DGAT1i	0.386167	30	SHSY-5Y
DGAT2i	0.369167	30	SHSY-5Y
DGAT1+2i	0.361	30	SHSY-5Y
5 µM K604	0.358667	30	SHSY-5Y
10 µM K604	0.349167	30	SHSY-5Y
20 µM K604	0.357833	30	SHSY-5Y
untreated	0.354833	30	SHSY-5Y
6 µM ATR-101	0.341167	30	SHSY-5Y
9.72 µM ATR-101	0.353167	30	SHSY-5Y
10% DMSO	0.1595	30	SHSY-5Y
DMSO	0.601667	60	SHSY-5Y
DGAT1i	0.6255	60	SHSY-5Y
DGAT2i	0.606333	60	SHSY-5Y
DGAT1+2i	0.593667	60	SHSY-5Y
5 µM K604	0.588667	60	SHSY-5Y
10 µM K604	0.5745	60	SHSY-5Y
20 µM K604	0.5785	60	SHSY-5Y
untreated	0.542167	60	SHSY-5Y
6 µM ATR-101	0.559167	60	SHSY-5Y
9.72 µM ATR-101	0.567833	60	SHSY-5Y
10% DMSO	0.1815	60	SHSY-5Y
DMSO	0.7915	90	SHSY-5Y
DGAT1i	0.822833	90	SHSY-5Y
DGAT2i	0.796167	90	SHSY-5Y
DGAT1+2i	0.781	90	SHSY-5Y
5 µM K604	0.778667	90	SHSY-5Y
10 µM K604	0.761167	90	SHSY-5Y
20 µM K604	0.763167	90	SHSY-5Y
untreated	0.703667	90	SHSY-5Y
6 µM ATR-101	0.748833	90	SHSY-5Y
9.72 µM ATR-101	0.7555	90	SHSY-5Y
10% DMSO	0.201833	90	SHSY-5Y
DMSO	0.950833	120	SHSY-5Y
DGAT1i	0.988333	120	SHSY-5Y
DGAT2i	0.957833	120	SHSY-5Y
DGAT1+2i	0.939333	120	SHSY-5Y
5 µM K604	0.945167	120	SHSY-5Y
10 µM K604	0.926167	120	SHSY-5Y
20 µM K604	0.928667	120	SHSY-5Y
untreated	0.843167	120	SHSY-5Y
6 µM ATR-101	0.904333	120	SHSY-5Y
9.72 µM ATR-101	0.9125	120	SHSY-5Y
10% DMSO	0.216833	120	SHSY-5Y
DMSO	1.1165	150	SHSY-5Y
DGAT1i	1.16767	150	SHSY-5Y
DGAT2i	1.1335	150	SHSY-5Y
DGAT1+2i	1.11117	150	SHSY-5Y
5 µM K604	1.123	150	SHSY-5Y
10 µM K604	1.09833	150	SHSY-5Y
20 µM K604	1.08917	150	SHSY-5Y
untreated	0.977	150	SHSY-5Y
6 µM ATR-101	1.07017	150	SHSY-5Y
9.72 µM ATR-101	1.0785	150	SHSY-5Y
10% DMSO	0.233	150	SHSY-5Y
DMSO	1.2745	180	SHSY-5Y
DGAT1i	1.33767	180	SHSY-5Y
DGAT2i	1.29767	180	SHSY-5Y
DGAT1+2i	1.27217	180	SHSY-5Y
5 µM K604	1.29183	180	SHSY-5Y
10 µM K604	1.26383	180	SHSY-5Y
20 µM K604	1.24883	180	SHSY-5Y
untreated	1.108	180	SHSY-5Y
6 µM ATR-101	1.22967	180	SHSY-5Y
9.72 µM ATR-101	1.23633	180	SHSY-5Y
10% DMSO	0.249167	180	SHSY-5Y
DMSO	1.42333	210	SHSY-5Y
DGAT1i	1.49917	210	SHSY-5Y
DGAT2i	1.45467	210	SHSY-5Y
DGAT1+2i	1.42933	210	SHSY-5Y
5 µM K604	1.45817	210	SHSY-5Y
10 µM K604	1.426	210	SHSY-5Y
20 µM K604	1.40117	210	SHSY-5Y
untreated	1.24	210	SHSY-5Y
6 µM ATR-101	1.38333	210	SHSY-5Y
9.72 µM ATR-101	1.39033	210	SHSY-5Y
10% DMSO	0.267167	210	SHSY-5Y
DMSO	1.56433	240	SHSY-5Y
DGAT1i	1.64933	240	SHSY-5Y
DGAT2i	1.60017	240	SHSY-5Y
DGAT1+2i	1.56667	240	SHSY-5Y
5 µM K604	1.5965	240	SHSY-5Y
10 µM K604	1.56483	240	SHSY-5Y
20 µM K604	1.535	240	SHSY-5Y
untreated	1.33933	240	SHSY-5Y
6 µM ATR-101	1.526	240	SHSY-5Y
9.72 µM ATR-101	1.52367	240	SHSY-5Y
10% DMSO	0.280667	240	SHSY-5Y
DMSO	0.153333	0	SHSY-5Y
DGAT1i	0.148667	0	SHSY-5Y
DGAT2i	0.1505	0	SHSY-5Y
DGAT1+2i	0.148667	0	SHSY-5Y
5 µM K604	0.156667	0	SHSY-5Y
10 µM K604	0.151833	0	SHSY-5Y
20 µM K604	0.149167	0	SHSY-5Y
untreated	0.1355	0	SHSY-5Y
6 µM ATR-101	0.149667	0	SHSY-5Y
9.72 µM ATR-101	0.139167	0	SHSY-5Y
10% DMSO	0.142833	0	SHSY-5Y
DMSO	0.358	30	SHSY-5Y
DGAT1i	0.347833	30	SHSY-5Y
DGAT2i	0.333833	30	SHSY-5Y
DGAT1+2i	0.334	30	SHSY-5Y
5 µM K604	0.336667	30	SHSY-5Y
10 µM K604	0.323	30	SHSY-5Y
20 µM K604	0.313333	30	SHSY-5Y
untreated	0.302167	30	SHSY-5Y
6 µM ATR-101	0.349	30	SHSY-5Y
9.72 µM ATR-101	0.344833	30	SHSY-5Y
10% DMSO	0.160333	30	SHSY-5Y
DMSO	0.572667	60	SHSY-5Y
DGAT1i	0.564667	60	SHSY-5Y
DGAT2i	0.561	60	SHSY-5Y
DGAT1+2i	0.580167	60	SHSY-5Y
5 µM K604	0.547667	60	SHSY-5Y
10 µM K604	0.538333	60	SHSY-5Y
20 µM K604	0.539667	60	SHSY-5Y
untreated	0.490833	60	SHSY-5Y
6 µM ATR-101	0.552167	60	SHSY-5Y
9.72 µM ATR-101	0.547667	60	SHSY-5Y
10% DMSO	0.2035	60	SHSY-5Y
DMSO	0.789	90	SHSY-5Y
DGAT1i	0.7795	90	SHSY-5Y
DGAT2i	0.769	90	SHSY-5Y
DGAT1+2i	0.765833	90	SHSY-5Y
5 µM K604	0.7615	90	SHSY-5Y
10 µM K604	0.728667	90	SHSY-5Y
20 µM K604	0.694833	90	SHSY-5Y
untreated	0.638167	90	SHSY-5Y
6 µM ATR-101	0.754	90	SHSY-5Y
9.72 µM ATR-101	0.764833	90	SHSY-5Y
10% DMSO	0.261667	90	SHSY-5Y
DMSO	0.980333	120	SHSY-5Y
DGAT1i	0.9745	120	SHSY-5Y
DGAT2i	0.963667	120	SHSY-5Y
DGAT1+2i	0.956	120	SHSY-5Y
5 µM K604	0.965833	120	SHSY-5Y
10 µM K604	0.920333	120	SHSY-5Y
20 µM K604	0.872167	120	SHSY-5Y
untreated	0.807167	120	SHSY-5Y
6 µM ATR-101	0.956333	120	SHSY-5Y
9.72 µM ATR-101	0.928	120	SHSY-5Y
10% DMSO	0.298667	120	SHSY-5Y
DMSO	1.2445	150	SHSY-5Y
DGAT1i	1.24733	150	SHSY-5Y
DGAT2i	1.25017	150	SHSY-5Y
DGAT1+2i	1.22933	150	SHSY-5Y
5 µM K604	1.2325	150	SHSY-5Y
10 µM K604	1.14267	150	SHSY-5Y
20 µM K604	1.0535	150	SHSY-5Y
untreated	0.9585	150	SHSY-5Y
6 µM ATR-101	1.15367	150	SHSY-5Y
9.72 µM ATR-101	1.1595	150	SHSY-5Y
10% DMSO	0.307833	150	SHSY-5Y
DMSO	1.34917	180	SHSY-5Y
DGAT1i	1.34033	180	SHSY-5Y
DGAT2i	1.325	180	SHSY-5Y
DGAT1+2i	1.302	180	SHSY-5Y
5 µM K604	1.32817	180	SHSY-5Y
10 µM K604	1.26983	180	SHSY-5Y
20 µM K604	1.20283	180	SHSY-5Y
untreated	1.05733	180	SHSY-5Y
6 µM ATR-101	1.2835	180	SHSY-5Y
9.72 µM ATR-101	1.263	180	SHSY-5Y
10% DMSO	0.2205	180	SHSY-5Y
DMSO	1.524	210	SHSY-5Y
DGAT1i	1.58283	210	SHSY-5Y
DGAT2i	1.53067	210	SHSY-5Y
DGAT1+2i	1.477	210	SHSY-5Y
5 µM K604	1.5245	210	SHSY-5Y
10 µM K604	1.47233	210	SHSY-5Y
20 µM K604	1.3335	210	SHSY-5Y
untreated	1.24233	210	SHSY-5Y
6 µM ATR-101	1.44017	210	SHSY-5Y
9.72 µM ATR-101	1.427	210	SHSY-5Y
10% DMSO	0.241667	210	SHSY-5Y
DMSO	1.6765	240	SHSY-5Y
DGAT1i	1.7345	240	SHSY-5Y
DGAT2i	1.71667	240	SHSY-5Y
DGAT1+2i	1.68167	240	SHSY-5Y
5 µM K604	1.733	240	SHSY-5Y
10 µM K604	1.66	240	SHSY-5Y
20 µM K604	1.53067	240	SHSY-5Y
untreated	1.36517	240	SHSY-5Y
6 µM ATR-101	1.6095	240	SHSY-5Y
9.72 µM ATR-101	1.594	240	SHSY-5Y
10% DMSO	0.257	240	SHSY-5Y

## Sheet: Suppl Fig 2
Supplementary Figure 2 a				Supplementary Figure 2 b
sample	value	Set		sample	value	variable	Set (WB)
DMSO	2.22285e+07	1		ATR-101	-0.978304	intracellular E protein	333
ATR-101	2.22285e+06	1		K604	-0.43728	intracellular E protein	333
K604	3.95285e+06	1		ATR-101	-0.517676	intracellular E protein	334 cells A
DMSO	222285	2		K604	-0.49406	intracellular E protein	334 cells A
ATR-101	7029.27	2		ATR-101	-0.905364	intracellular E protein	334 cells J
K604	39528.5	2		K604	-1.08398	intracellular E protein	334 cells J
DMSO	7.02927e+06	3		ATR-101	-0.622601	intracellular E protein	338
ATR-101	395285	3		K604	-0.686057	intracellular E protein	338
K604	3.95285e+06	3		ATR-101	-0.376181	intracellular C protein	333
DMSO	7.02927e+06	4		K604	0.0767035	intracellular C protein	333
ATR-101	395285	4		ATR-101	-0.807606	intracellular C protein	334 cells A
K604	3.95285e+06	4		K604	0.18954	intracellular C protein	334 cells A
				ATR-101	-2.62557	intracellular C protein	334 cells J
				K604	-2.36976	intracellular C protein	334 cells J
				ATR-101	0.662052	intracellular C protein	338
				K604	0.279736	intracellular C protein	338
				ATR-101	-1.94192	extracellular E protein	333
				K604	-1.25387	extracellular E protein	333
				ATR-101	-0.30076	extracellular E protein	335 cells A
				K604	-0.882182	extracellular E protein	335 cells A
				ATR-101	-2.94921	extracellular E protein	335 cells J
				K604	-3.13885	extracellular E protein	335 cells J
				ATR-101	-0.473291	extracellular E protein	338
				K604	-1.33503	extracellular E protein	338

[truncated: 3 more sheets: Suppl Fig 5, Suppl Fig 6, Suppl Fig 7]
